# Supplementary material for: Adipose Tissue Quantification Improves the Prognostic Value of GLIM Criteria in Advanced Gastric Cancer Patients
Source: Nutrients. 2024 Mar 2;16(5):728. doi: 10.3390/nu16050728 (PMC10934376; doi:10.3390/nu16050728)
Supplement: Supplementary file 1 [file nutrients-16-00728-s001.zip]

Archive with 1 entries (1 files):
- nutrients-2823475-supplementary.pdf
